# Supplementary material for: A novel theatre-based behaviour change approach for influencing community uptake of schistosomiasis control measures
Source: Parasit Vectors. 2022 Aug 25;15:301. doi: 10.1186/s13071-022-05421-5 (PMC9406251; doi:10.1186/s13071-022-05421-5)
Supplement: Supplementary file 1 — Additional file 1: Text S1. Qualitative interviews and focus group discussions topic guide and questions. Text S2. Acting for Health methodology. Table S1. Intervention workshop cohort and drama and film audience survey responses. Table S2. Emergent themes and narrative quotations from formative qualitative findings. Table S3. Quantitative questionnaire survey results for baseline and post intervention for Tanzania. Table S4. Quantitative questionnaire survey results for baseline and post intervention for Ethiopia. [file 13071_2022_5421_MOESM1_ESM.zip]

Archive with 6 entries (6 files):
- Table S1.docx
- Table S2.docx
- Table S3.docx
- Table S4.docx
- Text S1.docx
- Text S2.docx
